# Supplementary material for: Untargeted Metabolite Profiling of Adipose Tissue in Rats Exposed to Mepiquat
Source: Foods. 2023 Feb 17;12(4):867. doi: 10.3390/foods12040867 (PMC9956293; doi:10.3390/foods12040867)
Supplement: Supplementary file 1 [file foods-12-00867-s001.zip]

Archive with 1 entries (1 files):
- foods-2164088-supplementary.pdf
